# Supplementary material for: Spatial non-equilibrium and distribution dynamic evolution of the development level of national physical fitness in China’s provinces
Source: PLoS One. 2024 Aug 7;19(8):e0287806. doi: 10.1371/journal.pone.0287806 (PMC11305533; doi:10.1371/journal.pone.0287806)
Supplement: S1 Data — (XLSX) [file pone.0287806.s002.xlsx]

## Sheet: 2005
The composite index of national physical fitness of each province in the relevant year
serial number	Provinces (Districts, Cities)	year	collectivity	male	female	city	rustic
1	A	2005	103.43	102	104.69	106.02	98.06
2	B	2005	100.64	99.92	101.02	100.18	101.8
3	C	2005	99.16	99.22	98.71	98.91	100.04
4	D	2005	100.78	99.84	101.33	101.93	98.67
5	E	2005	101.2	99.27	103.17	101.75	100.54
6	F	2005	100.4	100.08	100.53	100.88	100.09
7	G	2005	100.01	99.69	100.46	100.86	98.37
8	H	2005	100.53	99.97	101.11	101.02	100.04
9	I	2005	106.24	104.76	107.3	107.21	104.62
10	J	2005	105.7	104.78	106.5	106.52	104.1
11	K	2005	101.98	100.64	102.94	103.3	99.28
12	L	2005	99.23	99.49	98.6	99.89	97.89
13	M	2005	100.52	100.39	100.39	101.43	98.8
14	N	2005	102.05	102.64	101.07	101.85	102.5
15	O	2005	105.01	104.48	105.08	105.24	104.61
16	P	2005	98.51	98.27	98.62	98.16	99.56
17	Q	2005	101.34	101.49	101.17	102.53	99.35
18	R	2005	100.9	101.25	100.77	99.12	103.51
19	S	2005	100.78	100.31	101.16	101.84	98.97
20	T	2005	103.63	102.94	104.39	105.17	100.85
21	U	2005	100.19	100.83	99.43	100.36	100.45
22	V	2005	100.09	99.67	100.47	100.41	99.69
23	W	2005	93.77	93.76	93.5	95.14	91.42
24	S	2005	100.34	100.28	100.28	100.5	100.61
25	Y	2005	91.12	91.7	90.45	91.44	91.11
26	Z	2005	99.56	98.77	100.48	97.88	103.68
27	Aa	2005	99.13	98.81	99.01	99.7	98.11
28	Bb	2005	98.03	97.92	97.91	98.71	96.57
29	Cc	2005	92.99	93.66	92.43	93.13	92.89
30	Dd	2005	99.69	99.4	99.96	100.41	98.62
31	Ee	2005	95.45	96.23	94.2	96.11	94.4

## Sheet: 2010
The composite index of national physical fitness of each province in the relevant year
serial number	Provinces (Districts, Cities)	year	collectivity	male	female	city	rustic
1	A	2010	103	101.08	104.68	98.77	105.17
2	B	2010	102.75	101.6	103.5	99.2	104.51
3	C	2010	97.72	97.37	97.81	96.14	98.73
4	D	2010	99.86	98.88	100.31	98.58	100.49
5	E	2010	100.97	99.03	103.05	99.89	101.78
6	F	2010	98.46	97.66	98.82	97.53	99.14
7	G	2010	96.62	95.71	97.61	96.23	96.85
8	H	2010	99.64	99.22	99.77	99.38	99.89
9	I	2010	106.18	104.08	107.83	108.46	105.01
10	J	2010	104.5	103.41	105.19	105.42	104.5
11	K	2010	103.29	101.87	104.07	103.38	103.1
12	L	2010	97.99	97.76	97.79	96.7	98.65
13	M	2010	101.62	100.64	101.91	100.54	102.06
14	N	2010	102.08	101.51	102.46	100.61	103.09
15	O	2010	102.26	101.28	102.71	101.95	102.56
16	P	2010	97.36	96.27	98.13	97.69	101.62
17	Q	2010	100.21	100.17	99.71	97.61	101.62
18	R	2010	100.32	100.08	100.64	100.73	100.16
19	S	2010	103.75	103.07	104.23	103.11	104.31
20	T	2010	104.34	103.13	105.34	102.98	105.18
21	U	2010	102.94	105.01	102.38	103.6	102.65
22	V	2010	99.67	98.78	100.12	99.23	100.09
23	W	2010	95.69	95.99	94.99	94.3	96.52
24	S	2010	99.25	99.17	98.92	99.25	99.51
25	Y	2010	95.94	95.88	96.31	95.06	96.69
26	Z	2010	102.13	101.33	102.52	103.44	101.76
27	Aa	2010	98.36	98.06	98.29	98.5	98.52
28	Bb	2010	98.11	97.66	98.41	97.16	98.7
29	Cc	2010	93.71	93.89	93.21	94.05	93.78
30	Dd	2010	98.12	97.51	98.33	97.05	98.71
31	Ee	2010	97.49	97.78	97.37	97.98	97.23

## Sheet: 2015
The composite index of national physical fitness of each province in the relevant year
serial number	Provinces (Districts, Cities)	year	collectivity	male	female	city	rustic
1	A	2015	102.98	104.6	99.7	100.35	104.91
2	B	2015	100.49	100.57	100.08	98.87	101.24
3	C	2015	96.94	97.07	96.63	95.67	97.72
4	D	2015	101.75	102.96	99.32	99.95	103.1
5	E	2015	98.01	98.28	97.96	96.64	99.12
6	F	2015	104	104.16	78.32	102.07	105.9
7	G	2015	99.22	99.61	99.09	97.33	100.99
8	H	2015	97.75	98.13	97.6	96.73	98.54
9	I	2015	107.91	107.27	109.89	106.23	109.54
10	J	2015	102.92	103.49	100.9	101.65	103.76
11	K	2015	104.99	104.42	106.36	102.82	106.86
12	L	2015	99.13	99.42	98.83	98.56	99.28
13	M	2015	100.46	100.6	100.56	98.71	101.79
14	N	2015	103.01	102.24	104.34	101.96	103.71
15	O	2015	102.26	102.16	102.47	100.55	103.08
16	P	2015	99.8	99.68	100.64	98.44	100.78
17	Q	2015	101.88	101.85	102.28	101.26	102.08
18	R	2015	98.19	97.88	98.83	97.33	98.3
19	S	2015	104.96	104.76	105.98	103.75	106.18
20	T	2015	98.83	97.49	101.62	98.22	101.18
21	U	2015	98.91	99.27	98.41	97.97	100.15
22	V	2015	99.29	100.04	97.11	97.51	100.2
23	W	2015	95.12	95.16	95.18	94.36	95.45
24	S	2015	98.18	98.17	98.69	97.26	98.57
25	Y	2015	93.82	93.62	94.51	93.38	94.02
26	Z	2015	100.85	101.7	99.21	100.11	101.82
27	Aa	2015	96.88	96.76	96.9	96.19	97.34
28	Bb	2015	99.26	99.68	98.29	98.21	99.76
29	Cc	2015	95.43	95.42	95.58	95.38	95.24
30	Dd	2015	97.89	98.2	97.62	96.64	98.63
31	Ee	2015	96.33	96.17	97.24	96.14	95.99

## Sheet: Regional Correspondence Table
serial number	code	Provinces (Districts, Cities)
1	A	Beijing
2	B	Tianjin
3	C	Hebei
4	D	Shanxi
5	E	Inner Mongolia
6	F	Liaoning
7	G	Jilin
8	H	Heilongjiang
9	I	Shanghai
10	J	Jiangsu
11	K	chekiang
12	L	Anhui
13	M	Fujian
14	N	Jiangxi
15	O	Shandong
16	P	Henan
17	Q	Hubei
18	R	Hunan
19	S	Guangdong
20	T	Guangxi
21	U	Hainan
22	V	Sichuan
23	W	Guizhou
24	S	Yunnan
25	Y	Tibet
26	Z	Chongqing
27	Aa	Shaanxi
28	Bb	Gansu
29	Cc	Qinghai
30	Dd	Ningxia
31	Ee	Xinjiang
